# Supplementary material for: Benchmarking accelerated next-generation sequencing analysis pipelines
Source: Bioinform Adv. 2025 May 15;5(1):vbaf085. doi: 10.1093/bioadv/vbaf085 (PMC12092081; doi:10.1093/bioadv/vbaf085)
Supplement: vbaf085_Supplementary_Data [file vbaf085_supplementary_data.zip]

Archive with 1 entries (1 files):
- Publication-ready_Supplementary materials-20250404.pdf
